# Supplementary material for: Rhodolitica on rhodoliths: a new stoloniferan genus (Anthozoa, Octocorallia, Alcyonacea)
Source: Zookeys. 2021 Apr 16;1032:63–77. doi: 10.3897/zookeys.1032.63431 (PMC8065023; doi:10.3897/zookeys.1032.63431)
Supplement: XML Treatment for Rhodolitica [file zookeys.1032.63431-treatment1.xml]

<!DOCTYPE tp:taxon-treatment
  PUBLIC "-//TaxonX//DTD Taxonomic Treatment Publishing DTD v0 20100105//EN" "tax-treatment-NSO.dtd">
<tp:taxon-treatment xmlns:tp="http://www.plazi.org/taxpub"><tp:treatment-meta><kwd-group><label>Taxon classification</label><kwd><named-content xmlns:xlink="http://www.w3.org/1999/xlink" content-type="kingdom">Animalia</named-content></kwd><kwd><named-content xmlns:xlink="http://www.w3.org/1999/xlink" content-type="order">Alcyonacea</named-content></kwd><kwd><named-content xmlns:xlink="http://www.w3.org/1999/xlink" content-type="family">Clavulariidae</named-content></kwd></kwd-group><mixed-citation publication-type="journal"><person-group><name><surname>Breedy</surname><given-names>Odalisca</given-names></name><name><surname>van Ofwegen</surname><given-names>Leen</given-names></name><name><surname>McFadden</surname><given-names>Catherine S.</given-names></name><name><surname>Murillo-Cruz</surname><given-names>Catalina</given-names></name></person-group><article-title><italic><tp:taxon-name><tp:taxon-name-part taxon-name-part-type="genus" reg="Rhodolitica">Rhodolitica</tp:taxon-name-part></tp:taxon-name></italic> on rhodoliths: a new stoloniferan genus (<tp:taxon-name><tp:taxon-name-part taxon-name-part-type="class">Anthozoa</tp:taxon-name-part></tp:taxon-name>, <tp:taxon-name><tp:taxon-name-part taxon-name-part-type="subclass">Octocorallia</tp:taxon-name-part></tp:taxon-name>, <tp:taxon-name><tp:taxon-name-part taxon-name-part-type="order">Alcyonacea</tp:taxon-name-part></tp:taxon-name>)</article-title><source>Zookeys</source><day>16</day><month>4</month><year>2021</year><volume>1032</volume><fpage>63</fpage><lpage>77</lpage><pub-id pub-id-type="doi">10.3897/zookeys.1032.63431</pub-id></mixed-citation></tp:treatment-meta><tp:nomenclature><label>Genus</label><tp:taxon-name><object-id xmlns:xlink="http://www.w3.org/1999/xlink" content-type="arpha" xlink:type="simple">F8747317-1706-5812-A01A-CD0B581E2CD8</object-id>
                <tp:taxon-name-part taxon-name-part-type="genus" reg="Rhodolitica">Rhodolitica</tp:taxon-name-part>
                <object-id xmlns:xlink="http://www.w3.org/1999/xlink" content-type="zoobank" xlink:type="simple">http://zoobank.org/12B6B038-9830-4209-94B6-BA453693E194</object-id>
              </tp:taxon-name><tp:taxon-status xmlns:xlink="http://www.w3.org/1999/xlink" xlink:type="simple">gen. nov.</tp:taxon-status></tp:nomenclature><tp:treatment-sec sec-type="diagnosis" id="SECID0EDLAC"><title>Diagnosis.</title><p>Colonies composed of tubular, single, erect anthosteles up to 8 mm tall and closely spaced, 1–3 mm apart forming interconnected groups of 2–15 anthosteles. Anthosteles arise directly from thin basal ribbon-like stolons that encrust irregular surfaces of living rhodoliths. Stolons composed of conspicuous red brittle fused sclerites not extending into anthostelar walls. Bright red coenenchymal sclerites compose the anthostelar walls, including long warty spindles, up to 0.27 mm in length; complexly warted cylindrical spindles up to 0.32 mm long; bent spindles and smaller crosses and radiates. Polyps whitish to transparent. Anthocodiae retractile, armed with eight interseptal points of slender warty spindles, up to 0.24 mm long, and small orange biscuit-like rods along the tentacles. Collaret absent. Collected specimens were preserved with the anthocodiae partially or totally retracted therefore a full description of polyps was not possible.</p><p>Colour of colonies bright red. Azooxanthellate.</p></tp:treatment-sec><tp:treatment-sec sec-type="type species" id="SECID0EJLAC"><title>Type species.</title><p><italic><tp:taxon-name><tp:taxon-name-part taxon-name-part-type="genus" reg="Rhodolitica">Rhodolitica</tp:taxon-name-part> <tp:taxon-name-part taxon-name-part-type="species" reg="occulta">occulta</tp:taxon-name-part></tp:taxon-name></italic> spec. nov. by original designation.</p></tp:treatment-sec><tp:treatment-sec sec-type="etymology" id="SECID0E1LAC"><title>Etymology.</title><p>The generic name is in reference to the substratum to which the colonies were attached: rhodolith rocks.</p></tp:treatment-sec></tp:taxon-treatment>
