# Supplementary material for: Rhodolitica on rhodoliths: a new stoloniferan genus (Anthozoa, Octocorallia, Alcyonacea)
Source: Zookeys. 2021 Apr 16;1032:63–77. doi: 10.3897/zookeys.1032.63431 (PMC8065023; doi:10.3897/zookeys.1032.63431)
Supplement: XML Treatment for Rhodolitica occulta [file zookeys.1032.63431-treatment2.xml]

<!DOCTYPE tp:taxon-treatment
  PUBLIC "-//TaxonX//DTD Taxonomic Treatment Publishing DTD v0 20100105//EN" "tax-treatment-NSO.dtd">
<tp:taxon-treatment xmlns:tp="http://www.plazi.org/taxpub"><tp:treatment-meta><kwd-group><label>Taxon classification</label><kwd><named-content xmlns:xlink="http://www.w3.org/1999/xlink" content-type="kingdom">Animalia</named-content></kwd><kwd><named-content xmlns:xlink="http://www.w3.org/1999/xlink" content-type="order">Alcyonacea</named-content></kwd><kwd><named-content xmlns:xlink="http://www.w3.org/1999/xlink" content-type="family">Clavulariidae</named-content></kwd></kwd-group><mixed-citation publication-type="journal"><person-group><name><surname>Breedy</surname><given-names>Odalisca</given-names></name><name><surname>van Ofwegen</surname><given-names>Leen</given-names></name><name><surname>McFadden</surname><given-names>Catherine S.</given-names></name><name><surname>Murillo-Cruz</surname><given-names>Catalina</given-names></name></person-group><article-title><italic><tp:taxon-name><tp:taxon-name-part taxon-name-part-type="genus" reg="Rhodolitica">Rhodolitica</tp:taxon-name-part></tp:taxon-name></italic> on rhodoliths: a new stoloniferan genus (<tp:taxon-name><tp:taxon-name-part taxon-name-part-type="class">Anthozoa</tp:taxon-name-part></tp:taxon-name>, <tp:taxon-name><tp:taxon-name-part taxon-name-part-type="subclass">Octocorallia</tp:taxon-name-part></tp:taxon-name>, <tp:taxon-name><tp:taxon-name-part taxon-name-part-type="order">Alcyonacea</tp:taxon-name-part></tp:taxon-name>)</article-title><source>Zookeys</source><day>16</day><month>4</month><year>2021</year><volume>1032</volume><fpage>63</fpage><lpage>77</lpage><pub-id pub-id-type="doi">10.3897/zookeys.1032.63431</pub-id></mixed-citation></tp:treatment-meta><tp:nomenclature><tp:taxon-name><object-id xmlns:xlink="http://www.w3.org/1999/xlink" content-type="arpha" xlink:type="simple">959FBA3C-89C1-5DC1-BE64-56C88EABCF4D</object-id>
                <tp:taxon-name-part taxon-name-part-type="genus" reg="Rhodolitica">Rhodolitica</tp:taxon-name-part>
                <tp:taxon-name-part taxon-name-part-type="species" reg="occulta">occulta</tp:taxon-name-part>
                <object-id xmlns:xlink="http://www.w3.org/1999/xlink" content-type="zoobank" xlink:type="simple">http://zoobank.org/B7B0E8AA-C5DE-433D-A2BC-0E73B386D45E</object-id>
              </tp:taxon-name><tp:taxon-status xmlns:xlink="http://www.w3.org/1999/xlink" xlink:type="simple">sp. nov.</tp:taxon-status><xref ref-type="fig" rid="F2">Figures 2</xref><xref ref-type="fig" rid="F3">, 3</xref></tp:nomenclature><tp:treatment-sec sec-type="material" id="SECID0EPNAC"><title>Material examined.</title><p><bold><italic>Holotype</italic>.</bold><abbrev xmlns:xlink="http://www.w3.org/1999/xlink" content-type="institution" xlink:title="Zoology Museum, University of Costa Rica, Costa Rica" id="ABBRID0E1NAC" xlink:type="simple">MZUCR</abbrev> 2514, lot 1, ethanol preserved, Cocos Island, Chatham Bay, <named-content xmlns:xlink="http://www.w3.org/1999/xlink" content-type="dwc:verbatimCoordinates" xlink:type="simple"><named-content content-type="geo-json" specific-use="{&#34;type&#34;:&#34;Point&#34;,&#34;coordinates&#34;:[-87.038933,5.555783]}" id="NCID0ECOAC" xlink:type="simple">05°33.347'N, 87°02.336'W</named-content></named-content>, dredging, 45 m depth, J. Cortés, J. Sibaja-Cordero, <tp:taxon-name><tp:taxon-name-part taxon-name-part-type="genus" reg="Proteus">Proteus</tp:taxon-name-part></tp:taxon-name>-CIMAR Expedition, R/V <tp:taxon-name><tp:taxon-name-part taxon-name-part-type="genus" reg="Proteus">Proteus</tp:taxon-name-part></tp:taxon-name>, 13 January 2007. <bold><italic>Paratypes</italic>.</bold><abbrev xmlns:xlink="http://www.w3.org/1999/xlink" content-type="institution" xlink:title="Zoology Museum, University of Costa Rica, Costa Rica" id="ABBRID0EXOAC" xlink:type="simple">MZUCR</abbrev> 2514, lots 2, 3, ethanol preserved, same geographical data as the holotype. <abbrev xmlns:xlink="http://www.w3.org/1999/xlink" content-type="institution" xlink:title="Zoology Museum, University of Costa Rica, Costa Rica" id="ABBRID0E3OAC" xlink:type="simple">MZUCR</abbrev> 2734, lot ethanol preserved, Roca Chatham Bay, Langosta, Punta Ulloa, <named-content xmlns:xlink="http://www.w3.org/1999/xlink" content-type="dwc:verbatimCoordinates" xlink:type="simple"><named-content content-type="geo-json" specific-use="{&#34;type&#34;:&#34;Point&#34;,&#34;coordinates&#34;:[-87.034217,5.553700]}" id="NCID0EEPAC" xlink:type="simple">05°33.222'N, 87°02.053'W</named-content></named-content>, dredging 39–44 m depth, J. Cortés, J. Sibaja-Cordero, <tp:taxon-name><tp:taxon-name-part taxon-name-part-type="genus" reg="Proteus">Proteus</tp:taxon-name-part></tp:taxon-name>-CIMAR Expedition, R/V <tp:taxon-name><tp:taxon-name-part taxon-name-part-type="genus" reg="Proteus">Proteus</tp:taxon-name-part></tp:taxon-name>, 17 January 2007. <abbrev xmlns:xlink="http://www.w3.org/1999/xlink" content-type="institution" xlink:title="Zoology Museum, University of Costa Rica, Costa Rica" id="ABBRID0EVPAC" xlink:type="simple">MZUCR</abbrev> 2513 (GenBank accession numbers <ext-link xmlns:xlink="http://www.w3.org/1999/xlink" ext-link-type="gen" xlink:href="MW491885" xlink:type="simple">MW491885</ext-link> (28S rDNA), <ext-link xmlns:xlink="http://www.w3.org/1999/xlink" ext-link-type="gen" xlink:href="MW491886" xlink:type="simple">MW491886</ext-link> (<abbrev xmlns:xlink="http://www.w3.org/1999/xlink" xlink:title="mitochondrial mismatch repair gene" id="ABBRID0EFAAE" xlink:type="simple">mtMutS</abbrev>) and <ext-link xmlns:xlink="http://www.w3.org/1999/xlink" ext-link-type="gen" xlink:href="MW491887" xlink:type="simple">MW491887</ext-link> (<abbrev xmlns:xlink="http://www.w3.org/1999/xlink" xlink:title="mitochondrial cytochrome oxidase I gene" id="ABBRID0EOAAE" xlink:type="simple">COI</abbrev>)), ethanol preserved, Chatham Bay, Punta Ulloa, <named-content xmlns:xlink="http://www.w3.org/1999/xlink" content-type="dwc:verbatimCoordinates" xlink:type="simple"><named-content content-type="geo-json" specific-use="{&#34;type&#34;:&#34;Point&#34;,&#34;coordinates&#34;:[-87.034383,5.553700]}" id="NCID0EVAAE" xlink:type="simple">05°33.222'N, 87°02.063'W</named-content></named-content> dredging 45 m depth, J. Sibaja-Cordero, 14 April 2008. <abbrev xmlns:xlink="http://www.w3.org/1999/xlink" content-type="institution" xlink:title="Zoology Museum, University of Costa Rica, Costa Rica" id="ABBRID0E1AAE" xlink:type="simple">MZUCR</abbrev> 3301, ethanol preserved, Bahía Iglesias, Muela Rock, 23 m depth, J. Cortés, 14 January 2007. <abbrev xmlns:xlink="http://www.w3.org/1999/xlink" content-type="institution" xlink:title="Zoology Museum, University of Costa Rica, Costa Rica" id="ABBRID0E6AAE" xlink:type="simple">MZUCR</abbrev> 3302, lot preserved in ethanol, Chatham Bay, <named-content xmlns:xlink="http://www.w3.org/1999/xlink" content-type="dwc:verbatimCoordinates" xlink:type="simple"><named-content content-type="geo-json" specific-use="{&#34;type&#34;:&#34;Point&#34;,&#34;coordinates&#34;:[-87.028250,5.545444]}" id="NCID0EHBAE" xlink:type="simple">05°32'43.6"N, 87°01'41.7"W</named-content></named-content>, 20 m depth, J. Cortés, 3 April 2009. <abbrev xmlns:xlink="http://www.w3.org/1999/xlink" content-type="institution" xlink:title="Zoology Museum, University of Costa Rica, Costa Rica" id="ABBRID0EMBAE" xlink:type="simple">MZUCR</abbrev> 3303, lot ethanol preserved, off Cocos Island, Everest pinnacle, 55 m depth, HOV DeepSee Dive 2375, A. Klapfer, 25 October 2015.</p></tp:treatment-sec><tp:treatment-sec sec-type="type locality" id="SECID0ERBAE"><title>Type locality.</title><p>Chatham Bay, Cocos Island, Costa Rica, 45 m depth.</p></tp:treatment-sec><tp:treatment-sec sec-type="description" id="SECID0EWBAE"><title>Description.</title><p>The holotype is composed of several bright red tubular, single anthosteles extending up to 8 mm above the surface of a 4 cm-diameter rhodolith (from one lot of five rhodoliths, 4–7 cm diameter) (Fig. <xref ref-type="fig" rid="F2">2A</xref>). The tubular anthosteles are slightly expanded distally, forming groups of 10–12, and closely spaced, with the bases 1–2 mm apart. The anthosteles arise directly from thin basal stolons (Fig. <xref ref-type="fig" rid="F2">2B</xref>). The stolons are ribbon-like, approximately 1 mm in width, and extending in irregular patterns on the surface of the rhodolith. Anthostelar walls are composed of bright red, variable coenenchymal sclerites: long warty spindles, 0.17–0.27 mm in length, 0.047–0.07 mm wide (Figs <xref ref-type="fig" rid="F2">2C</xref>, <xref ref-type="fig" rid="F3">3A</xref>); complexly warted cylindrical spindles with fused tubercles on one surface, and warty on the other, 0.11–0.32 mm long and 0.045–0.08 mm wide (Fig. <xref ref-type="fig" rid="F3">3B</xref>); bent spindles, 0.19–0.23 mm long, 0.01–0.013 mm wide (Fig. <xref ref-type="fig" rid="F3">3B</xref>, end of the row); smaller crosses, radiates up to 0.15 mm long, and transitional forms (Fig. <xref ref-type="fig" rid="F3">3C</xref>) from the inner coenenchyme. Conspicuous fused or partly fused sclerites are present in the stolons (Figs <xref ref-type="fig" rid="F2">2C</xref>, <xref ref-type="fig" rid="F3">3F</xref>); Figure <xref ref-type="fig" rid="F3">3F</xref> (right side) shows details of sclerites fused together. These brittle sclerites can partially dissociate during the dissolution process, forming small or large aggregations 0.2–1.6 mm long (Figs <xref ref-type="fig" rid="F2">2C</xref>, <xref ref-type="fig" rid="F3">3F</xref>). They are present only in the stolons, and do not extend into the anthostelar walls. Anthocodiae are completely retractile into the anthosteles. The anthocodiae have eight interseptal points, composed of slender thorny spindles, 0.23–0.5 mm long and 0.018–0.05 mm wide (Figs <xref ref-type="fig" rid="F2">2C</xref>, <xref ref-type="fig" rid="F3">3D</xref>) arranged ‘en chevron’, with very few transverse spindles, not forming a collaret. The points are composed of 10–15 spindles. Orange biscuit-like rods, 0.047–0.095 mm long and 0.014–0.026 mm wide (Figs <xref ref-type="fig" rid="F2">2D</xref>, <xref ref-type="fig" rid="F3">3E</xref>) are along the tentacles. Unfortunately, all specimens have been preserved with the anthocodiae partially or totally retracted therefore a full description is not possible.</p><fig id="F2" position="float" orientation="portrait"><object-id xmlns:xlink="http://www.w3.org/1999/xlink" content-type="doi" xlink:type="simple">10.3897/zookeys.1032.63431.figure2</object-id><object-id xmlns:xlink="http://www.w3.org/1999/xlink" content-type="arpha" xlink:type="simple">5E5619E1-6820-5215-9BA6-26344DBBC5AD</object-id><label>Figure 2.</label><caption><p><italic><tp:taxon-name><tp:taxon-name-part taxon-name-part-type="genus" reg="Rhodolitica">Rhodolitica</tp:taxon-name-part> <tp:taxon-name-part taxon-name-part-type="species" reg="occulta">occulta</tp:taxon-name-part></tp:taxon-name></italic> sp. nov. <bold>A</bold> holotype <abbrev xmlns:xlink="http://www.w3.org/1999/xlink" content-type="institution" xlink:title="Zoology Museum, University of Costa Rica, Costa Rica" id="ABBRID0EREAE" xlink:type="simple">MZUCR</abbrev> 2514 <bold>B</bold> paratype <abbrev xmlns:xlink="http://www.w3.org/1999/xlink" content-type="institution" xlink:title="Zoology Museum, University of Costa Rica, Costa Rica" id="ABBRID0EYEAE" xlink:type="simple">MZUCR</abbrev> 2513, ribbon-like stolons can be observed at the upper cluster of polyps (white arrows) <bold>C</bold> unsorted sclerites of the holotype <bold>D</bold> tentacular sclerites.</p></caption><graphic xmlns:xlink="http://www.w3.org/1999/xlink" xlink:href="zookeys-1032-063-g002.jpg" position="float" orientation="portrait" xlink:type="simple" id="oo_532549.jpg"><uri content-type="original_file" xlink:type="simple">https://binary.pensoft.net/fig/532549</uri></graphic></fig></tp:treatment-sec><tp:treatment-sec sec-type="variability" id="SECID0EGFAE"><title>Variability.</title><p>The paratypes were found on rhodoliths of 3–9 cm in diameter. Some variation in colour was found in a few paratypes. They present red and orange anthosteles in the same colony. All other characteristics were consistent with those of the holotype.</p><fig id="F3" position="float" orientation="portrait"><object-id xmlns:xlink="http://www.w3.org/1999/xlink" content-type="doi" xlink:type="simple">10.3897/zookeys.1032.63431.figure3</object-id><object-id xmlns:xlink="http://www.w3.org/1999/xlink" content-type="arpha" xlink:type="simple">D00AE2EA-503A-5A6A-9060-77A2496E1AE6</object-id><label>Figure 3.</label><caption><p><italic><tp:taxon-name><tp:taxon-name-part taxon-name-part-type="genus" reg="Rhodolitica">Rhodolitica</tp:taxon-name-part> <tp:taxon-name-part taxon-name-part-type="species" reg="occulta">occulta</tp:taxon-name-part></tp:taxon-name></italic> sp. nov., holotype <abbrev xmlns:xlink="http://www.w3.org/1999/xlink" content-type="institution" xlink:title="Zoology Museum, University of Costa Rica, Costa Rica" id="ABBRID0E5FAE" xlink:type="simple">MZUCR</abbrev> 2514 <bold>A, B</bold> outer coenenchymal sclerites <bold>C</bold> inner coenenchymal sclerites <bold>D</bold> anthocodial sclerites <bold>E</bold> tentacular sclerites <bold>F</bold> fused and partially fused sclerites from stolons, details at the right.</p></caption><graphic xmlns:xlink="http://www.w3.org/1999/xlink" xlink:href="zookeys-1032-063-g003.jpg" position="float" orientation="portrait" xlink:type="simple" id="oo_532550.jpg"><uri content-type="original_file" xlink:type="simple">https://binary.pensoft.net/fig/532550</uri></graphic></fig></tp:treatment-sec><tp:treatment-sec sec-type="habitat" id="SECID0ESGAE"><title>Habitat and distribution.</title><p>The colonies were found only associated with living rhodoliths, from 20 to 55 m depth. The rhodoliths were in aggregations, forming extensive beds or dispersed on sandy bottoms (Fig. <xref ref-type="fig" rid="F4">4</xref>). Specimens were also collected from a dead shell and from a dead piece of coral partially covered by rhodoliths, making it evident that this species is associated with living rhodoliths. In some colonies anthosteles are occupied by several epizoic organisms, especially bryozoans and small hydroids.</p><fig id="F4" position="float" orientation="portrait"><object-id xmlns:xlink="http://www.w3.org/1999/xlink" content-type="doi" xlink:type="simple">10.3897/zookeys.1032.63431.figure4</object-id><object-id xmlns:xlink="http://www.w3.org/1999/xlink" content-type="arpha" xlink:type="simple">8DE28C7F-36F4-5D62-8FF0-86FE3CC708A2</object-id><label>Figure 4.</label><caption><p>Rhodoliths bed, Pájara Islet, Cocos Island, at 22 m in depth. Photograph by Beatriz Naranjo, UCR.</p></caption><graphic xmlns:xlink="http://www.w3.org/1999/xlink" xlink:href="zookeys-1032-063-g004.jpg" position="float" orientation="portrait" xlink:type="simple" id="oo_532551.jpg"><uri content-type="original_file" xlink:type="simple">https://binary.pensoft.net/fig/532551</uri></graphic></fig><p>The species is presently only known from Cocos Island.</p></tp:treatment-sec><tp:treatment-sec sec-type="etymology" id="SECID0EJHAE"><title>Etymology.</title><p>An adjective (L), <italic>occultus</italic>, meaning hidden, secret, mysterious. Historically, numerous expeditions to Cocos Island seeking pirate treasures buried somewhere in the mysterious island were completely unsuccessful. The new species, out of sight, hidden amongst rhodoliths, shows that the real treasure of the island is its biodiversity.</p></tp:treatment-sec></tp:taxon-treatment>
