# Supplementary material for: Rhodolitica on rhodoliths: a new stoloniferan genus (Anthozoa, Octocorallia, Alcyonacea)
Source: Zookeys. 2021 Apr 16;1032:63–77. doi: 10.3897/zookeys.1032.63431 (PMC8065023; doi:10.3897/zookeys.1032.63431)
Supplement: Supplementary material 1 — Table S1. Sequence data used in phylogenetic analysis [file zookeys-1032-063-s001.xlsx]

## Sheet: Sheet2
Supplemental Table S1. GenBank accession numbers of sequence data used in phylogenetic analyses. Newly submitted sequences in bold.
Family	Genus/Species	Specimen ID	COI	mtMutS	28S rDNA
Acrossotidae	Acrossota amboinensis	RMNH Coel. 40798	GQ342379	KX497026	JX203637
Arulidae	Arula petunia	RMNH Coel. 40188	JX203827	JX203773	JX203670
Clavulariidae	Altumia delicata	ZMTAU CO37427	KY979505	KY979504	NA
Clavulariidae	Azoriella bayeri	RMNH Coel. 40806	GQ342407	GQ342486	JX203672
Clavulariidae	Carijoa riisei	RMNH Coel. 40807	JX203829	JX203775	JX203673
Clavulariidae	Carijoa sp.	RMNH Coel. 40031	JX203832	JX203776	JX203674
Clavulariidae	Cervera atlantica	RMNH Coel. 40838	JN620805	JN620804	JX203677
Clavulariidae	Clavularia inflata	RMNH Coel. 40809	JX203834	JX203778	JX203678
Clavulariidae	Cryptophyton goddardi	RMNH Coel. 40810	GQ342409	JX203779	JX203680
Clavulariidae	Hanabira yukibana	NSMT Co1625	MK523659	MK523711	MK185353
Clavulariidae	Hanah hanagasa	OKA170711-20	MH845556	MH845547	MH844383
Clavulariidae	Inconstantia exigua	RMNH Coel. 40191	JX203870	JX203790	JX203690
Clavulariidae	Inconstantia pannucea	RMNH Coel. 40192	JX203840	JX203789	JX203689
Clavulariidae	Inconstantia procera	RMNH Coel. 40196	JX203843	JX203785	JX203685
Clavulariidae	Incrustatus comauensis	RMNH Coel. 33872	GQ342391	GQ342475	JX203691
Clavulariidae	Knopia octocontacanalis	NTM C15392	GQ342410	GQ342488	JX203692
Clavulariidae	Laeta waheedae	NSMT Co1680	MN164560	MN164582	MN164541
Clavulariidae	Paratelesto sp.	RMNH Coel. 40019	GQ342411	GQ342489	JX203693
Clavulariidae	Phenganax parrini	CSM-NB2	GQ342412	GQ342490	JX203694
Clavulariidae	Phenganax stokvisi	BKI180323-1-06	MN164565	MN164585	MN164558
Clavulariidae	Phenganax subtilis	NSMT Co1684	MN164566	MN164586	MN164554
Clavulariidae	Rhodelinda sp.	NTM C10034	NA	DQ302799	NA
Clavulariidae	Rhodelinda sp.	NTM C12792	JX203845	NA	JX203695
Clavulariidae	Rhodolitica occulta n. gen. n. sp.	MZUCR 2513	MW491887	MW491886	MW491885
Clavulariidae	Stragulum bicolor	RMNH Coel. 39694	MW473942	MW473941	MW473676
Clavulariidae	Telesto sp.	NTM C12710	NA	DQ302802	JX203696
Clavulariidae	Telestula cf. spiculicola	OAS-28	FJ264917	GU563311	NA
Clavulariidae	Telestula sp.	NTM C14984	JX203846	DQ302803	JX203697
Clavulariidae	Trachythela rudis	REH221-1	FJ264909	GU563310	NA
Coelogorgiidae	Coelogorgia palmosa	NTM C14914	GQ342413	DQ302805	JX203698
Cornulariidae	Cornularia pabloi	USNM 1178390	JX203847	JX203792	JX203699
Tubiporidae	Tubipora sp.	ZMTAU CO34116	GQ342458	JX203811	JX203752
Tubiporidae	Tubipora sp.a	USNM 1201963	KC864945	KC864880	NA
Tubiporidae	Tubipora sp.a	USNM 1201953	KC864936	KC864871	NA
Tubiporidae	Tubipora sp.a	USNM 1201996	KC864974	KC864905	NA
Tubiporidae	Tubipora sp.a	USNM 1201980	KC864960	KC864893	NA
Tubiporidae	Tubipora sp.a	USNM 1201973	KC864953	KC864886	NA
Tubiporidae	Tubipora sp.a	USNM 1201975	KC864955	KC864888	NA
Tubiporidae	Tubipora sp.a	USNM 1201978	KC864958	KC864891	NA
Tubiporidae	Tubipora sp.a	UF1811	NA	DQ302804	NA
Tubiporidae	Tubipora sp.a	USNM 1201965	KC864946	NA	NA
Tubiporidae	Tubipora sp.a	ZMTAU CO36324	MH516526	NA	NA
Tubiporidae	Tubipora sp.a	ZMTAU CO35339	MH516527	NA	NA
Tubiporidae	Tubipora sp.a	ZMTAU CO35378	MH516528	NA	NA
Tubiporidae	Tubipora sp.a	RMNH Coel. 41071	KF955272	NA	KF915549
Tubiporidae	Tubipora sp.a	RMNH Coel. 41072	KF955273	NA	KF915550
Acanthoaxiidae	Acanthoaxis wirtzi	RMNH Coel. 39502	JX203816	JX203764	JX203635
Acanthogorgiidae	Acanthogorgia breviflora	ZMTAU CO34194	GQ342378	GQ342464	JX203636
Alcyoniidae	Alcyonium coralloides	RMNH Coel. 39678	GQ342380	GQ342465	JX203640
Alcyoniidae	Alcyonium digitatum	SBMNH 360700	GQ342381	GQ342466	JX203641
Alcyoniidae	Alcyonium haddoni	ZSM 20061191	GU355958	GU355974	JX203642
Alcyoniidae	Alcyonium palmatum	RMNH Coel. 39685	GQ342382	GQ342467	JX203643
Alcyoniidae	Alcyonium variabile	RMNH Coel. 40800	GQ342385	GQ342470	JX203645
Alcyoniidae	Alcyonium varum	ZSM 20061195	GQ342383	GQ342468	JX203644
Alcyoniidae	Cladiella sphaerophora	ZMTAU CO34132	GQ342386	GQ342471	JX203653
Alcyoniidae	Klyxum utinomii	ZMTAU CO34127	GQ342392	GQ342476	JX203654
Alcyoniidae	Lobophytum pauciflorum	UF2856	GQ342394	DQ280575	JX203649
Alcyoniidae	Rhytisma fulvum	ZMTAU CO34124	GQ342396	GQ342478	JX203728
Alcyoniidae	Sarcophyton ehrenbergi	NTM C14455	JX203821	DQ280516	JX203650
Alcyoniidae	Sarcophyton trocheliophorum	NTM C14854	JX203822	JX203769	JX203651
Alcyoniidae	Sinularia querciformis	ZMTAU CO34096	GQ342399	FJ621469	JX203652
Anthothelidae	Alertigorgia sp.	NTM C14528	JX203825	JX203771	JX203662
Anthothelidae	Iciligorgia sp.	RMNH Coel. 40040	GQ342402	GQ342481	JX203665
Anthothelidae	Solenocaulon sp	RMNH Coel. 40033	GQ342404	GQ342483	JX203668
Gorgoniidae	Antillogorgia bipinnata	RMNH Coel. 40828	GQ342423	GQ342499	JX203712
Gorgoniidae	Antillogorgia hystrix	RMNH Coel. 40831	JX203854	JX203796	JX203713
Gorgoniidae	Eugorgia multifida	UABCS-013	GQ342417	GQ342494	JX203706
Gorgoniidae	Eunicella tricoronata	RMNH Coel. 40814	JX203853	JX203795	JX203707
Gorgoniidae	Gorgonia flabellum	RMNH Coel. 40827	GQ342418	GQ342495	JX203708
Gorgoniidae	Leptogorgia rigida	UABCS-008	GQ342420	GQ342496	JX203709
Gorgoniidae	Pacifigorgia media	UABCS-015	GQ342421	GQ342497	JX203710
Gorgoniidae	Pinnigorgia flava	RMNH Coel. 40815	GQ342422	GQ342498	JX203711
Gorgoniidae	Pterogorgia anceps	RMNH Coel. 40837	GQ342424	GQ342500	JX203714
Gorgoniidae	Rumphella sp.	RMNH Coel. 40816	JX203855	JX203797	JX203715
Melithaeidae	Melithaea erythraea	ZMTAU CO34216	GQ342430	GQ342503	JX203720
Nephtheidae	Dendronephthya sinaiensis	ZMTAU CO34163	GQ342433	GQ342506	JX124349
Nephtheidae	Eunephthya thyrsoidea	RMNH Coel. 40182	JX124384	JX124364	JX124340
Nephtheidae	Gersemia antarctica	CSM-C59	GQ342473	GQ342390	JX203646
Nephtheidae	Gersemia juliepackardae	CSM-VEN3208-A3	JX203820	JX203768	JX203647
Nephtheidae	Gersemia rubiformis	CSM-ZS1	GQ342390	GQ342474	JX203648
Nephtheidae	Lemnalia sp.	RMNH Coel. 40818	JX203859	JX203802	JX203726
Nephtheidae	Litophyton striatum	ZMTAU CO34112	GQ342435	GQ342508	JX203725
Nephtheidae	Paralemnalia thyrsoides	ZMTAU CO34087	GQ342436	GQ342509	JX203727
Nephtheidae	Scleronephthya corymbosa	ZMTAU CO34159	GQ342438	GQ342511	JX124350
Nephtheidae	Stereonephthya cundabiluensis	ZMTAU CO34204	GQ342439	GQ342512	JX124351
Nidaliidae	Chironephthya sp.	ZMTAU CO34203	GQ342440	GQ342513	JX203730
Nidaliidae	Nidalia cf. simpsoni	NTM C14876	GQ342441	DQ302828	JX203729
Nidaliidae	Siphonogorgia godeffroyi	RMNH Coel. 40833	JX203860	JX203803	JX203731
Paralcyoniidae	Ceeceenus quadrus	UF2858	GQ342442	GQ342514	JX124346
Plexauridae	Echinogorgia sp.	RMNH Coel. 40020	GQ342450	GQ342522	JX203737
Plexauridae	Euplexaura cf. rhipidalis	ZMTAU CO34220	GQ342446	GQ342518	JX203735
Plexauridae	Menella sp.	RMNH Coel. 40038	GQ342447	GQ342519	JX203736
Plexauridae	Muricea atlantica	RMNH Coel. 40834	GQ342448	GQ342520	JX203747
Plexauridae	Muriceopsis flavida	RMNH Coel. 40830	GQ342449	GQ342521	JX203744
Plexauridae	Plexaura kuna	RMNH Coel. 40836	JX203866	JX203807	JX203748
Plexauridae	Plexaurella nutans	RMNH Coel. 40826	GQ342451	GQ342523	JX203745
Plexauridae	Pseudoplexaura wagenaari	RMNH Coel. 40832	GQ342452	GQ342524	JX203746
Subergorgiidae	Annella mollis	NTM 14924	GQ342456	JX203808	JX203750
Subergorgiidae	Subergorgia suberosa	NTM C14930	GQ342457	JX203809	JX203762
Taiaroidae	Taiaroa tauhou	NIWA 28679	JX203867	JX203810	JX203751
Xeniidae	Anthelia glauca	ZMTAU CO34183	GQ342460	JX203812	JX203753
Xeniidae	Asterospicularia randalli	UF2851	GQ342461	DQ302836	JX203754
Xeniidae	Heteroxenia fuscescens	ZMTAU CO34118	GQ342462	GQ342528	JX203756
Xeniidae	Sarcothelia edmondsoni	CSM-SKB	JX203868	JX203814	JX203757
Xeniidae	Xenia umbellata	ZMTAU CO34072	GQ342463	GQ342529	JX203759
aincluded in single-gene analyses only (Supplemental Figs. 1-3)
